# Supplementary material for: Exploring the Microbiota of East African Indigenous Leafy Greens for Plant Growth, Health, and Resilience
Source: Front Microbiol. 2020 Nov 19;11:585690. doi: 10.3389/fmicb.2020.585690 (PMC7710512; doi:10.3389/fmicb.2020.585690)
Supplement: Supplementary file 1 [file Table_1.xlsx]

## Sheet: Tabelle1
Bray-Curtis distance	Df	SumsOfSqs	MeanSqs	F.Model	R2	Pr(>F)
Organism	3	2.0342	0.67807	3.6939	0.15036	0.001	***
Habitat	2	2.8761	1.43804	7.8339	0.21259	0.001	***
Organism:Habitat	6	2.0103	0.33505	1.8252	0.14859	0.001	***
Residuals	36	6.6084	0.18357		0.48846
Total	47	13.529			1
weighted UniFrac distance	Df	SumsOfSqs	MeanSqs	F.Model	R2	Pr(>F)
Organism	3	0.102834	0.034278	2.92732	0.102665	0.002	**
Habitat	2	0.353507	0.176754	15.0946	0.352924	0.001	***
Organism:Habitat	6	0.123761	0.0206268	1.76152	0.123557	0.02	*
Residuals	36	0.421549	0.0117097		0.420854
Total	47	1.00165			1
Supplementary Table 1: Results of ADONIS analysis for Bray-Curtis (top) and weighted UniFrac distance (bottom) matrices of bacterial communities. The factor 'Habitat' explains more of the variance within the dataset than the plant species in both diversity indices. Soil samples excluded.
