# Supplementary material for: Exploring the Microbiota of East African Indigenous Leafy Greens for Plant Growth, Health, and Resilience
Source: Front Microbiol. 2020 Nov 19;11:585690. doi: 10.3389/fmicb.2020.585690 (PMC7710512; doi:10.3389/fmicb.2020.585690)
Supplement: Supplementary file 2 [file Table_2.xlsx]

## Sheet: Tabelle1
Bray-Curtis distance	Df	SumsOfSqs	MeanSqs	F.Model	R2	Pr(>F)
Habitat	2	1.01512	0.507559	1.01518	0.0432121	0.165
Organism	3	1.4923	0.497434	0.994926	0.0635252	0.727
Habitat:Organism	6	2.98514	0.497523	0.995103	0.127073	0.677
Residuals	36	17.999	0.499971		0.76619
Total	47	23.4915			1
weighted UniFrac distance	Df	SumsOfSqs	MeanSqs	F.Model	R2	Pr(>F)
Habitat	2	0.169381	0.0846904	3.68947	0.133496	0.002	**
Organism	3	0.152229	0.0507429	2.21057	0.119978	0.011	*
Habitat:Organism	6	0.120832	0.0201387	0.877328	0.095233	0.661
Residuals	36	0.826367	0.0229546		0.651294
Total	47	1.26881			1
Supplementary Table 2: Results of ADONIS analysis for Bray-Curtis (top) and weighted UniFrac distance (bottom) matrices of archaeal communities. The factors 'Habitat' and 'Organism' explain comparable amounts of variance, but more of the variance is explained when using weighted UniFrac distances (metric including phylogenetic relationship). The majority of the variance can not explained with the…
