# Supplementary material for: Exploring the Microbiota of East African Indigenous Leafy Greens for Plant Growth, Health, and Resilience
Source: Front Microbiol. 2020 Nov 19;11:585690. doi: 10.3389/fmicb.2020.585690 (PMC7710512; doi:10.3389/fmicb.2020.585690)
Supplement: Supplementary file 3 [file Table_3.xlsx]

## Sheet: Tabelle1
Isolate ID	origin	BOX group No.	16S rRNA sequence closest hit	NCBI database	ident [%]	identified as	Representative strain	Kommentar
NSR2	nightshade rhizosphere	1	Bacillus amyloliquefaciens, B. methylotrophicus, B. siamensis, B. velenzensis	nt	1	Bacillus sp.	OR 28	Sequence results bad, but strain clearly belongs to box group 1 according to BOX-PCR results
NSRE37	nightshade rhizo-endosphere	1	Bacillus amyloliquefaciens, B. siamensis, B. vallismortis, B. velezensis	nt	1	Bacillus sp.
OR28	okra rhizosphere	1				Bacillus sp.
ORE25	okra rhizo-endosphere	1	Bacillus amyloliquefaciens, B. siamensis, B. vallismortis, B. velezensis	nt	1	Bacillus sp.
ORE47	okra rhizo-endosphere	1	Bacillus amyloliquefaciens, B. siamensis, B. vallismortis, B. velezensis	nt	0.99	Bacillus sp.
ORE7	okra rhizo-endosphere	1	Bacillus amyloliquefaciens, B. siamensis, B. vallismortis, B. velezensis	nt	0.99	Bacillus sp.
SSRE19	spiderwhisp rhizo-endosphere	1	Bacillus amyloliquefaciens, B. siamensis, B. vallismortis, B. velezensis	nt	1	Bacillus sp.
SI22	soil I	1	Bacillus amyloliquefaciens, B. siamensis, B. vallismortis, B. velezensis	nt	1	Bacillus sp.
SSRE27	spiderwhisp rhizo-endosphere	1	Bacillus amyloliquefaciens, B. siamensis, B. vallismortis, B. velezensis	nt	1	Bacillus sp.
SI14	soil I	2	Bacillus amyloliquefaciens, B. siamensis, B. subtilis, B. vallismortis, B. velezensis	nt	1	Bacillus sp.	SI14
SI27	soil I	2	Bacillus amyloliquefaciens, B. siamensis, B. subtilis, B. vallismortis, B. velezensis	nt	1	Bacillus sp.
SI44	soil I	2	Bacillus amyloliquefaciens, B. siamensis, B. subtilis, B. vallismortis, B. velezensis	nt	1	Bacillus sp.
SI11	soil I	3	Bacillus amyloliquefaciens, B. siamensis, B. subtilis, B. vallismortis, B. velezensis	nt	1	Bacillus sp.	SI11
SI10	soil I	4	Sphingomonas echinoides, S. glacialis, Sphingomonas sp.	nt	1	Sphingomonas sp.	SI45
SI42	soil I	4	S. echinoides, Sphingomonas sp.	nt	0.99	Sphingomonas sp.
SI45	soil I	4	S. echinoides, Sphingomonas sp.	nt	0.99	Sphingomonas sp.
SI9	soil I	4	S. echinoides, Sphingomonas sp.	nt	0.99	Sphingomonas sp.
NSRE2	nightshade rhizo-endosphere	5	S. echinoides, uncultured Sphingomonas, uncultured bacterium clone	nt	0.98	Sphingomonas sp.	ORE30
ORE30	okra rhizo-endosphere	5	S. echinoides, uncultured Sphingomonas sp., Sphingomonas sp.	nt	1	Sphingomonas sp.
ORE44	okra rhizo-endosphere	5	S. echinoides, Sphingomonas sp.	nt	1	Sphingomonas sp.		additionally tested in abiotic stress tests and plant growth promotion experiments
Supplementary Table 3: Results of BOX PCR, 16S rRNA sequencing and representative strains for each BOXgroup used for abiotic stress tests and plant growth promotion experiments.
