# Supplementary material for: Exploring the Microbiota of East African Indigenous Leafy Greens for Plant Growth, Health, and Resilience
Source: Front Microbiol. 2020 Nov 19;11:585690. doi: 10.3389/fmicb.2020.585690 (PMC7710512; doi:10.3389/fmicb.2020.585690)
Supplement: Supplementary file 4 [file Table_4.xlsx]

## Sheet: Tabelle1
		p-value	FDR	LDAscore
Bacillaceae
	Blackjack	0.09926	0.11828	-4.66
	Nightshade	<0.001	0.002154	-5.26	*
	Okra	<0.001	0.002337	-5.35	*
	Spiderwisp	0.21027	0.24399	-4.95
Comamonadaceae
	Blackjack	0.044194	0.057481	-4.87	*
	Nightshade	0.0037068	0.0088309	-5.01	*
	Okra	0.87983	0.89028	-4.02
	Spiderwisp	0.021009	0.034985	-5.16	*
Pseudomonadaceae
	Blackjack	0.0015459	0.0032728	-5.72	*
	Nightshade	<0.001	<0.001	-6	*
	Okra	<0.001	0.002337	-6.1	*
	Spiderwisp	<0.001	0.0016851	-5.75	*
Sphingomonadaceae
	Blackjack	0.35594	0.37979	-4.25
	Nightshade	0.020972	0.034954	-5.57	*
	Okra	<0.001	<0.001	4.75	*
	Spiderwisp	0.29142	0.33328	4.24
Supplementary Table 4: significance values for bacterial families comprising strains found to be antagonistsic towards fungal pathogens or phytopathogenic nematodes. *: significantly enriched in corresponding plant compared to soil. Note that only Sphingomonadaceae are decreased in blackjack, okra and spiderwisp; all other taxa are increased compared to soil
