# Supplementary material for: Exploring the Microbiota of East African Indigenous Leafy Greens for Plant Growth, Health, and Resilience
Source: Front Microbiol. 2020 Nov 19;11:585690. doi: 10.3389/fmicb.2020.585690 (PMC7710512; doi:10.3389/fmicb.2020.585690)
Supplement: Supplementary file 5 [file Table_5.xlsx]

## Sheet: Tabelle1
		p-value	FDR-corrected	LDAscore		abundance
BLACKJACK
	Bacillaceae	0.058067	0.14691	5.08
	Comamonadaceae	0.077483	0.15003	5.07
	Pseudomonadaceae	0.013208	0.12306	5.97	*	RS > RE > PS
	Sphingomonadaceae	0.69393	0.74054	5.03
NIGHTSHADE
	Bacillaceae	0.067412	0.10858	5.58
	Comamonadaceae	0.015405	0.059116	5.2	*	RS > RE > PS
	Pseudomonadaceae	0.15484	0.19629	6.14
	Sphingomonadaceae	0.049787	0.087973	5.87	*	RS > PS > RE
OKRA
	Bacillaceae	0.1054	0.16461	5.63
	Comamonadaceae	0.077483	0.13808	5.1
	Pseudomonadaceae	0.012468	0.085152	6.27	*	RE > RS > PS
	Sphingomonadaceae	0.38973	0.40427	4.5
SPIDERWISP
	Bacillaceae	0.0097098	0.093933	5.46	*	RE > RS > PS
	Comamonadaceae	0.0095532	0.093933	5.5	*	RS > RE > PS
	Pseudomonadaceae	0.16722	0.22742	5.7
	Sphingomonadaceae	0.020955	0.093933	4.94	*	RE > RS > PS
Supplementary Table 5: p-values for bacterial families comprising pathogen/pest antagonists found in this project showing significantly differing abundances between the microhabitats of host plants. Asterisk indicate significant differences in p-values (p ≤ 0.05). 'abundance' indicate microhabitats with highest and lowest abundance of the corresponding bacterial family. RS: rhizosphere; RE: root-…
